# Supplementary material for: Piezo1 Regulation Involves Lipid Domains and the Cytoskeleton and Is Favored by the Stomatocyte–Discocyte–Echinocyte Transformation
Source: Biomolecules. 2023 Dec 30;14(1):51. doi: 10.3390/biom14010051 (PMC10813235; doi:10.3390/biom14010051)
Supplement: Supplementary file 1 [file biomolecules-14-00051-s001.zip]

Archive with 1 entries (1 files):
- biomolecules-2748919-supplementary.pdf
